# Supplementary material for: Psychosocial and Mental Health Determinants of Suicidal Behavior Among Nursing Students: A Cross-Sectional Study in Mexico
Source: Nurs Rep. 2025 Dec 10;15(12):441. doi: 10.3390/nursrep15120441 (PMC12735884; doi:10.3390/nursrep15120441)
Supplement: Supplementary file 1 [file nursrep-15-00441-s001.zip]

Archive with 1 entries (1 files):
- nursrep-3926283-supplementary.pdf
